# Supplementary material for: Isolation and Genotyping of Adenoviruses from Wastewater and Diarrheal Samples in Egypt from 2016 to 2020
Source: Viruses. 2022 Oct 4;14(10):2192. doi: 10.3390/v14102192 (PMC9609437; doi:10.3390/v14102192)
Supplement: Supplementary file 1 [file viruses-14-02192-s001.zip]

Archive with 1 entries (1 files):
- viruses-1919659-supplementary.pdf
